# Supplementary material for: Using symmetry to control viscoelastic waves in pillar arrays
Source: RSC Adv. 2023 Oct 27;13(45):31497–506. doi: 10.1039/d3ra06565k (PMC10603618; doi:10.1039/d3ra06565k)
Supplement: RA-013-D3RA06565K-s002 [file RA-013-D3RA06565K-s002.zip]

Archive with 14 entries (14 files):
- movie S1.mp4
- __MACOSX/._movie S1.mp4
- movie S2.mp4
- __MACOSX/._movie S2.mp4
- movie S3.mp4
- __MACOSX/._movie S3.mp4
- movie S4.mp4
- __MACOSX/._movie S4.mp4
- movie S5.mp4
- __MACOSX/._movie S5.mp4
- S6.mp4
- __MACOSX/._S6.mp4
- S7.mp4
- __MACOSX/._S7.mp4
